# Supplementary material for: Development of Repetitive Mechanical Oscillation Needle-Free Injection through Electrically Induced Microbubbles
Source: Cyborg Bionic Syst. 2025 Mar 19;6:0225. doi: 10.34133/cbsystems.0225 (PMC11919823; doi:10.34133/cbsystems.0225)
Supplement: Supplementary 1 — Movies S1 to S3 [file cbsystems.0225.f1.zip]

Archive with 3 entries (3 files):
- Supplementary Movie 1.mp4
- Supplementary Movie 2.mp4
- Supplementary Movie 3.mp4
